# Supplementary material for: Free water modeling of peritumoral edema using multi-fiber tractography: Application to tracking the arcuate fasciculus for neurosurgical planning
Source: PLoS One. 2018 May 10;13(5):e0197056. doi: 10.1371/journal.pone.0197056 (PMC5944935; doi:10.1371/journal.pone.0197056)
Supplement: S1 Dataset — This file includes the data presented in the paper. (XLSX) [file pone.0197056.s001.xlsx]

## Sheet: Fig. 6
edematous hemispheres in edematous patients	AF-edema intersection Volume using UKFt	AF Volume using UKFt	AF-edema intersection Volume using UKFt+rFA	AF Volume using UKFt+rFA	AF-edema intersection Volume using UKFt+FW	AF Volume using UKFt+FW	Edema Volume
P2_AF_L	3597.94	27933	4143.2	33283.4	4556.38	33352	137491
P3_AF_R	246.9	972	499.9	1726.4	867.7	1932	112678
P4_AF_L	1250.71	86151	1319.2	88340.9	1346.45	88496	83067
P5_AF_R	605.592	4557	605.6	4557	582.155	4700	146286
P6_AF_R	96.7515	7219	270.1	9598.6	266.067	9416	37994
P11_AF_L	3742.1	10167	4058.5	12261.2	4081.7	12971	95524
P12_AF_L	858.113	80679	892.9	83220.3	712.952	82013	11154
P12_AF_R	342.489	71938	492.2	85155	515.624	84650	11154
P13_AF_L	589.579	49470	673.2	61867.5	888.904	62052	7481
P14_AF_R	8097.86	64946	9245.8	69600.3	10564	68397	121617
P15_AF_R	2687.88	38908	3178.7	44961.2	3011.39	43699	13848
P16_AF_L	1069.81	120015	1302.7	137014	1571.82	136843	3317
P19_AF_R	2611.48	23394	2611.5	23394	2548.04	24208	41289
P20_AF_L	2602.5	67456	3707.6	80191.1	3485.32	79330	32338
P21_AF_R	1944.49	36733	3440.3	44818	4310.97	44923	77891
P22_AF_L	1641.6	71476	2585.2	84375.3	2854.3	84254	53011
P24_AF_L	457.832	88818	450.5	91912	476.734	90746	3340
P25_AF_L	1430.61	35536	1747.1	41181.9	1357.05	41375	15353
P26_AF_L	10213.1	45971	10888.1	50450.4	11761.7	51052	146775
P26_AF_R	9373.79	66499	10844.1	79744.7	11439.9	79241	146775
	The cases highlighted in yellow are the ones used for expert judgement experiments

## Sheet: Fig. 7
edematous hemispheres in edematous patients	UKFt	UKFt+FW
P1_AF_L	27319	40268
P7_AF_L	89565	90022
P8_AF_L	81753	106802
P9_AF_R	6643	6706
P10_AF_L	96935	97466
P17_AF_R	66794	67027
P18_AF_R	58834	61412
P23_AF_R	69601	75401

## Sheet: fiber number
SUBJECT_ID	TOTAL_FIBERS_UKFt	TOTAL_FIBERS_UKFt+rFA	TOTAL_FIBERS_UKFt+FW
P2_AF_L	505	542	521
P3_AF_R	6	12	14
P4_AF_L	12277	12489	11848
P5_AF_R	82	82	68
P6_AF_R	67	88	79
P11_AF_L	254	252	210
P12_AF_L	2981	3033	3111
P12_AF_R	2879	3236	3042
P13_AF_L	2508	2692	2663
P14_AF_R	2334	2445	1830
P15_AF_R	1364	1560	1468
P16_AF_L	6789	6992	7399
P19_AF_R	682	682	410
P20_AF_L	3303	3441	3231
P21_AF_R	926	1059	1055
P22_AF_L	4766	5218	4894
P24_AF_L	4052	4115	4008
P25_AF_L	739	828	683
P26_AF_L	1604	1746	1805
P26_AF_R	2685	3004	3079

## Sheet: Fig. 8
SUBJECT_ID	TOTAL_FIBERS	LEN_1	LEN_2	LEN_10	LEN_20	LEN_30	LEN_40	LEN_50	LEN_60	LEN_70	LEN_80	LEN_90	LEN_100	LEN_110	LEN_120	LEN_130	LEN_140	LEN_150	LEN_160	LEN_170	LEN_180	LEN_190	LEN_200
P2_L	505	505	505	505	505	505	505	505	505	505	496	472	449	436	395	320	251	174	94	40	15	3	0
P2_L_FW	521	521	521	521	521	521	521	521	521	520	500	459	435	410	362	247	173	128	72	31	9	3	0
P3_R	6	6	6	6	6	6	6	6	6	6	6	6	6	6	6	4	3	0	0	0	0	0	0
P3_R_FW	14	14	14	14	14	14	14	14	14	13	13	13	13	9	9	5	0	0	0	0	0	0	0
P4_L	12277	12277	12277	12277	12277	12277	12277	12277	12277	12254	12215	12022	10811	8098	6039	5136	3861	2731	1370	196	10	1	0
P4_L_FW	11848	11848	11848	11848	11848	11848	11848	11848	11848	11828	11786	11593	10481	8228	6082	5105	3916	2769	1524	247	12	1	0
P5_R	82	82	82	82	82	82	82	82	82	82	81	73	63	49	36	13	3	2	1	0	0	0	0
P5_R_FW	68	68	68	68	68	68	68	68	68	68	67	66	59	43	34	16	9	1	1	0	0	0	0
P6_R	67	67	67	67	67	67	67	67	67	67	67	67	65	62	61	57	37	29	15	6	3	2	0
P6_R_FW	79	79	79	79	79	79	79	79	79	79	77	76	74	70	67	60	44	30	22	15	11	7	5
P11_L	254	254	254	254	254	254	254	254	254	254	254	254	250	211	116	54	19	12	8	3	1	0	0
P11_L_FW	210	210	210	210	210	210	210	210	210	210	210	210	210	198	172	127	67	47	34	15	5	1	0
P12_L	2981	2981	2981	2981	2981	2981	2981	2981	2981	2981	2978	2962	2895	2692	2206	1531	1113	903	634	436	251	143	88
P12_L_FW	3111	3111	3111	3111	3111	3111	3111	3111	3111	3111	3109	3098	3031	2783	2381	1597	1117	918	672	459	266	179	96
P12_R	2879	2879	2879	2879	2879	2879	2879	2879	2879	2879	2872	2840	2729	2424	1951	1493	1244	991	676	371	176	129	77
P12_R_FW	3042	3042	3042	3042	3042	3042	3042	3042	3042	3042	3039	3035	2962	2691	2216	1825	1493	1219	922	619	372	194	118
P13_L	2508	2508	2508	2508	2508	2508	2508	2508	2508	2508	2493	2390	2168	1555	1109	897	757	553	263	99	33	13	5
P13_L_FW	2663	2663	2663	2663	2663	2663	2663	2663	2663	2662	2656	2599	2425	1900	1295	1062	822	632	326	150	59	16	5
P14_R	2334	2334	2334	2334	2334	2334	2334	2334	2334	2334	2305	2203	2078	1808	1407	1059	813	536	367	196	114	72	29
P14_R_FW	1830	1830	1830	1830	1830	1830	1830	1830	1830	1830	1830	1823	1783	1725	1512	1272	959	671	447	284	172	90	41
P15_R	1364	1364	1364	1364	1364	1364	1364	1364	1364	1358	1337	1257	1011	673	374	199	121	56	32	20	10	4	3
P15_R_FW	1468	1468	1468	1468	1468	1468	1468	1468	1468	1462	1424	1306	1126	766	416	275	178	87	39	26	17	11	5
P16_L	6789	6789	6789	6789	6789	6789	6789	6789	6789	6789	6787	6771	6698	6285	5538	4706	3638	2998	2219	1399	576	295	134
P16_L_FW	7399	7399	7399	7399	7399	7399	7399	7399	7399	7397	7392	7359	7167	6629	5657	4702	3700	2824	2052	1314	640	350	170
P19_R	682	682	682	682	682	682	682	682	682	665	566	520	494	399	287	171	125	88	49	33	13	7	3
P19_R_FW	410	410	410	410	410	410	410	410	410	410	401	395	379	350	304	207	160	119	83	67	40	25	15
P20_L	3303	3303	3303	3303	3303	3303	3303	3303	3303	3295	3279	3198	3140	2857	2018	1490	906	497	242	75	25	11	6
P20_L_FW	3231	3231	3231	3231	3231	3231	3231	3231	3231	3221	3217	3187	3122	2979	2181	1717	1229	731	369	134	55	26	10
P21_R	926	926	926	926	926	926	926	926	926	918	885	852	811	583	403	274	216	140	64	2	0	0	0
P21_R_FW	1055	1055	1055	1055	1055	1055	1055	1055	1055	1047	1009	951	886	663	443	312	254	166	71	5	4	1	0
P22_L	4766	4766	4766	4766	4766	4766	4766	4766	4766	4766	4760	4717	4637	4333	3222	1736	1175	800	595	370	143	49	21
P22_L_FW	4894	4894	4894	4894	4894	4894	4894	4894	4894	4894	4871	4828	4745	4454	3461	2020	1437	930	671	426	178	71	28
P24_L	4052	4052	4052	4052	4052	4052	4052	4052	4052	4052	4031	3914	3460	2866	1915	1261	858	657	412	218	77	20	11
P24_L_FW	4008	4008	4008	4008	4008	4008	4008	4008	4008	4008	4003	3900	3534	2906	2003	1231	833	639	402	238	72	25	5
P25_L	739	739	739	739	739	739	739	739	739	739	737	711	641	502	366	281	190	136	81	40	15	2	0
P25_L_FW	683	683	683	683	683	683	683	683	683	683	664	634	580	499	412	353	256	195	132	83	38	8	0
P26_L	1604	1604	1604	1604	1604	1604	1604	1604	1604	1591	1579	1533	1380	901	583	399	295	201	118	62	21	10	5
P26_L_FW	1805	1805	1805	1805	1805	1805	1805	1805	1805	1799	1784	1730	1540	1021	617	383	262	187	108	41	21	16	4
P26_R	2685	2685	2685	2685	2685	2685	2685	2685	2685	2681	2672	2542	2267	1824	1286	931	615	356	223	114	38	17	2
P26_R_FW	3079	3079	3079	3079	3079	3079	3079	3079	3079	3079	3072	2998	2724	2244	1652	1164	752	491	280	161	60	26	14

## Sheet: Fig. 9
data-The FW fraction	tracts go through edema	tracts not go through edema
P2_AF_L	0.350641	0.22916
P3_AF_R	0.398502	0
P4_AF_L	0.252661	0.20262
P5_AF_R	0.319454	0.199754
P6_AF_R	0.179465	0.243559
P11_AF_L	0.397181	0
P12_AF_L	0.178605	0.184854
P12_AF_R	0.172155	0.196178
P13_AF_L	0.251346	0.213489
P14_AF_R	0.300761	0.186736
P15_AF_R	0.190956	0.209447
P16_AF_L	0.203326	0.210644
P19_AF_R	0.288637	0.252914
P20_AF_L	0.215081	0.219465
P21_AF_R	0.223147	0.211569
P22_AF_L	0.236148	0.177219
P24_AF_L	0.226389	0.235721
P25_AF_L	0.318104	0.140795
P26_AF_L	0.203779	0.199655
P26_AF_R	0.242196	0.196408
